# Supplementary material for: PanKmer: k-mer-based and reference-free pangenome analysis
Source: Bioinformatics. 2023 Oct 16;39(10):btad621. doi: 10.1093/bioinformatics/btad621 (PMC10603592; doi:10.1093/bioinformatics/btad621)
Supplement: btad621_Supplementary_Data [file btad621_supplementary_data.zip]

Archive with 10 entries (10 files):
- Supp_Figure_S6_cnv.eps
- Supp_Figure_S4_scatter.eps
- Supp_Figure_S7_benchmark.eps
- Supp_Figure_S3_heatmaps.eps
- Supp_Figure_S2_TL_TD.eps
- Supp_Figure_S9_kmerdb.eps
- Supp_Figure_S5_TD01_anchoring.eps
- Supplement_PanKmer_manual.pdf
- Supplement_PanKmer_supp_tables.xlsx
- Supp_Figure_S8_large_pangenomes.eps
